# Supplementary material for: Medicaid Expansion and Medication Use Among U.S. Children with ASD or ADHD: A Repeated Cross-Sectional Analysis Comparing Before and During the COVID-19 Periods
Source: Healthcare (Basel). 2026 Mar 9;14(5):684. doi: 10.3390/healthcare14050684 (PMC12984698; doi:10.3390/healthcare14050684)
Supplement: Supplementary file 1 [file healthcare-14-00684-s001.zip]

Archive with 1 entries (1 files):
- healthcare-4090491-supplementary.pdf
